# Supplementary material for: Reduced expression of SET7/9, a histone mono-methyltransferase, is associated with gastric cancer progression
Source: Oncotarget. 2015 Dec 19;7(4):3966–83. doi: 10.18632/oncotarget.6681 (PMC4826183; doi:10.18632/oncotarget.6681)
Supplement: Supplementary file 2 [file oncotarget-07-3966-s002.xlsx]

## Sheet: Suppl T1
	Supplementary Table 1. Representative primer sequences and their PCR conditons in this study
	Type of PCR	Gene	Sense	Antisense	Size of the PCR products (bp)	Annealing temp. (°C)	Cycle 1)	GenBank accession No.
	RT-PCR	SET7/9	CACACCAAGAGGTTGACAGCAGG	TGGCCTGGAAGGCCTTCAGCTC	341	60	32	NM_030648
		SREK1IP1	ACTGAATAAATTGCAGGCATTACAG	ACTATTAGGTGTAGAAGAATGC	277	62	35	NM_173829
		PHF21A	GTCCAAACTTTCTTCCACAGGTTCG	GGCCTCTGGATAAGCTGAGGAG	109	60	32	NM_001101802
		CCDC28B	GCAGAAGAAGACAATGGCTGACC	TACGCAGCGGACTGCTCCTCAG	126	60	35	NM_024296
		RAS10LB	ATCCTCGACTTTCCACCCATCAG	AGCAGATGTCGTAGACCAGGATG	121	60	35	NM_033315
		PGC	GACACAGGCACCTCTCTGCTC	GACACAGGCACCTCTCTGCTC	287	62	35	NM_002630
		IL11	GACCACAACCTGGATTCCCTGC	CCGCAGGTAGGACAGTAGGTC	118	63	35	NM_000641
		CXCL2	TGAACTGCGCTGCCAGTGCTTG	CTTCCTTCTGGTCAGTTGGATTTG	220	60	32	NM_002089
		MMP1	CACCTTCAGTGGTGATGTTCAGC	CCCATTTGGCAGTTGTGGCCAG	265	60	32	NM_002421
		MMP7	GATGGTAGCAGTCTAGGGATTAAC	AATGAATGGATGTTCTGCCTGAAG	237	60	32	NM_002423
		MMP9	GTCTTCCCCTTCACTTTCCTG	TCAGTGAAGCGGTACATAGGG	239	60	32	NM_004994
		CWC27	CAAGATGAGCAACATCTACATCCAG	CCGCCTTGGACTATGAAACCAGG	201	58	35	NM_005869
		GAPDH	GACCACAGTCCATGCCATCAC	GTCCACCACCCTGTTGCTGTA	454	60	21	NM_001256799
	qRT-PCR	SET7/9	CAAGTACTGTGCCTCCTTGGGAC	GCCTCCACTGCTCTCAGGGTGC	127	60	45	NM_030648
		SREK1IP1	ACTGAATAAATTGCAGGCATTACAG	TCAGTGGAACTGGATGAGTAAGAC	130	62	45	NM_173829
		PGC	AGAGCCAGGCCTGCACCAGTC	GAAGCCGGTGAGGCTGCCACT	115	62	45	NM_002630
		CCDC28B	CTCATCTGCCATCCCCCAAGCA	CCGCTTCCACCTCCAGCCAG	88	62	45	NM_024296
		MMP1	ACCAACAATTTCAGAGAGTACAAC	CATCAAAGCCCCGATATCAGTAGA	100	62	45	NM_002421
		MMP7	AGGAAACACGCTGGCTCATGCC	GCATACAGGAAGTTAATCCCTAGA	118	60	45	NM_002423
		MMP9	TGCCGGAGGCGCTCATGTACC	AGGTTCAGGGCGAGGACCATAGA	107	60	45	NM_004994
		GAPDH	TGCACCACCAACTGCTTAGC	GGCATGGACTGTGGTCATGAG	87	60	45	NM_001256799
	1) Quantitative RT-PCR was conducted using a Light Cycler system.
