# Supplementary material for: Reduced expression of SET7/9, a histone mono-methyltransferase, is associated with gastric cancer progression
Source: Oncotarget. 2015 Dec 19;7(4):3966–83. doi: 10.18632/oncotarget.6681 (PMC4826183; doi:10.18632/oncotarget.6681)
Supplement: Supplementary file 3 [file oncotarget-07-3966-s003.xlsx]

## Sheet: Suppl T2
Supplementary Table 2. Primer sequences and the ChIP-PCR conditons used in this study.
Type of PCR1)	Gene2)	Name of the amplified region3)	Site4)	Sense	Antisense	Size of the PCR products (bp)	Annealing temp. (°C)
MSP	SET7/9	MSP1-Un	+50 〜 -78	ATTAGTGAGGGAGGGAGTGTATTGGT	CAAAAACTCCAATATACCACCTTAACCA	128	58
		MSP1-Mt	+48 〜 -74	GCGAGGGAGGGAGCGTATCGGC	AAACTCCGATATACCGCCTTAACCG	122	58
		MSP2-Un	-223 〜 -355	TTGAGGGAATATGGATAGTGTATGAT	ACTCAACACAATCCTAAACACTACA	132	60
		MSP2-Mt	-226 〜 -352	AGGGAATACGGATAGTGTACGAC	CAACGCGATCCTAAACGCTACG	126	60
ChIP	SET7/9	Pr	-167 〜 -30	CGGGTTGGCTGGGACGCGGA	TGATCCGCTGACATCACCCAGC	137	58
	SREK1IP1	Pr1	-139 〜 -4	TGGCGGTGTTTACACTACTCTCG	ACGGCAGAACCAGTAGATGCGG	135	60
		Pr2	-341 〜 -208	GACAGGGACACCAAACACTACC	GGACTTTTCTCGTTCCCTGGAG	130	60
		1k	-1025 〜 -861	CACGCTTATCAGACATACAGGCTT	TTTCTTCTACAATCATTAATTGAACGC	164	60
		2k	-2016 〜 -1870	CTGTTCCAGATGCTTGTCTCTGC	TTGCATCCCAGCAGTCTCTGGC	146	60
		3k	-3136 〜 -2939	CCTCCTCTGGCCATACATTCTCTT	TGATAGGGGTCTGTCTTCCTGTTG	197	60
		4k	-4223 〜 -4076	GGCACGATCTCGGCTCACTGC	ACATGGTGAAACCCCGTCTCTAC	147	62
		5k	-5720 〜 -5585	GAGTTCACTTGAGGCTAGGAGTTC	AGTGATCCTCTCAACTCGGCCTC	135	62
		6k	-6273 〜 -6112	TCTACTTCCGGACACCCAGCTC	GGAAGGTATGTTGACTTTTATTCTAC	161	60
		7k	-7635 〜 -7479	TTACTCTCCTTCTGTAAAACTTGAGC	CAGGAAGGAAATAGAGTCAGGTAG	156	62
		Bdy	(exo 2) +1294 〜 +1425	CTTCACACAGAACTTAGAATTTAGCA	TTCTGCCCATCCTGTATGTGTTTG	131	58
	PGC	Pr1	-238 〜 -59	CACCACTCCATCTTACGGCAAC	CCTGGGCAGCCATGACCTCAA	179	62
		Pr2	-829 〜 -701	ATGACAAGCATTTCTCCAAATGTCC	CTGATGGCAGTGTCGGGAGTTCT	128	62
		Bdy	(exon 2) +2467 〜 +2589	ACAAGGGGGAACAAACAGAGTGG	AGAAAGGTTGCATATGAGGCAAGG	122	60
	PHF21A	P3	-5601 〜 -5466	GCTTACCACAAATGCACACACAAG	AAAGAATTATGACAGAAAATCCCCAG	135	60
		P2	-1790 〜 -1625	AAGATGTGACTAGTAAAGTCCAAGG	ACTGCCACTACGCATTTTCCAGG	165	60
		P1	-1790 〜 -1625	CAGTCCCTCTCGCCCGGCTCT	GCAGCACCTCCGCCGCCTCA	151	62
qChIP	SET7/9	P1	-164 〜 -57	GTTGGCTGGGACGCGGAATAC	TGCGCTCCCTCCCTCGCTGAT	107	62
	SREK1IP1	Pr4.3	-4371 〜 -4282	TGGCGGTGTTTACACTACTCTCG	GGCACTTTTTTGGCATTGTGGTGT	89	62
		Pr5.2	-5177 〜 -5073	CAGATACTCCTTGGTAGAACCAGA	TGGTTATTTGTGGTTATAAATAAGACAG	104	62
		Pr1	-139 〜 -4	TGGCGGTGTTTACACTACTCTCG	ACGGCAGAACCAGTAGATGCGG	135	60
	PGC	Pr1	-238 〜 -59 bp	CACCACTCCATCTTACGGCAAC	CCTGGGCAGCCATGACCTCAA	179	62
		Bdy	+2489 〜+2617	GCAGGGAGGTTGAAGCATGCAGTT	GACTTAAATTTCTTCAGGGGCACTCT	128	62
	CCDC28B 5)	Pr1	-349 〜 -268 bp	GTGGGGAGGACTCCTGTCACTT	TCTACAATGCCAGACAGTTTTCTCT	81	62
		Bdy	(exon 3) +3490 〜 +3588	CAGAGTAGGCAAAGAGAAGTGCC	CAGTCACCTCGGTCAGGAAGGA	98	62
1) The cycle numbers for standard PCR were 35 and 36 for MSP and ChIP, respectively. Real-time ChIP comprised 45 cycles with a
Light Cycler system.
2) The genomic sequences of SET7/9 (NW_004078021), SREK1IP1 (AC109465), and PGC (AL365205) were used.
3) The amplified regions are shown in Supplementary Fugure 1B (MSP and ChIP), Figure 5 (qChIP), and Supplrementary Figures 11
and 12 (ChIP).
4) The first nucleotide of the transcriptional star site is defined as ‘‘+1’’.
5) Conventional ChIP of CCDC28B was also performed using the same primers of qChIP.
